# Supplementary material for: Comparative genomics and phylogenetic analysis of seven Ficus species based on chloroplast genomes
Source: PeerJ. 2026 Jan 7;14:e20531. doi: 10.7717/peerj.20531 (PMC12790284; doi:10.7717/peerj.20531)
Supplement: Supplemental Information 1 [file peerj-14-20531-s001.zip]

Archive with 7 entries (7 files):
- Ficus carica.gb
- Ficus erecta.gb
- Ficus esquiroliana.gb
- Ficus formosana.gb
- Ficus hirta.gb
- Ficus pandurata.gb
- Ficus stenophylla.gb
